# Supplementary material for: The effect of mindfulness meditation on dental anxiety during implant surgery: a randomized controlled clinical trial
Source: Sci Rep. 2023 Dec 7;13:21686. doi: 10.1038/s41598-023-49092-3 (PMC10709419; doi:10.1038/s41598-023-49092-3)
Supplement: Supplementary file 1 — Supplementary Information. [file 41598_2023_49092_MOESM1_ESM.xlsx]

## Sheet: Sayfa1
Patient No	Age	Gender	Pulse B	Pulse MS	Pulse Op min	Pulse Op max	Pulse Pop	Systolic B	Systolic MS	Systolic Op min	Systolic Op max	Systolic Pop	Diastolic B	Diastolic MS	Diastolic Op min	Diastolic Pop max	Diastolic Pop	Saturation B	Saturation MS	Saturation Op min	Saturation Op max	Saturation Pop	BIS B	BIS meditation	BIS Op min	BIS Op max	BIS Pop	Cortisol B	Cortisol MS	Cortisol Pop	Ramsay	STAI-S	STAı-D1	STAı-D2	STAI-D3	Dental Anx	Education	SWB
1	25	2	98	77	78	80	81	110	103	105	108	107	58	58	58	60	61	99	99	99	99	99	97	68	71	90	94	40.79	34.69	34.33	3	46	48	21	30		3	2
2	37	2	79	68	74	79	80	116	105	109	112	115	59	60	61	69	65	98	99	98	99	98	98	74	82	89	96	24.81	14.82	14.71	3	50	43	28	22		3	2
3	66	2	82	73	81	83	80	194	152	154	159	160	83	74	74	75	73	94	99	95	98	94	97	84	85	90	97	25.21	18.49	10.55	3	51	46	26	27		3	2
4	39	1	82	77	80	77	77	136	128	135	141	138	91	88	81	87	88	97	98	97	98	98	98	78	86	91	97	43.99	33.44	31.89	3	33	36	27	22		3	3
5	40	2	93	85	90	92	87	137	131	141	143	143	76	74	80	82	82	98	100	99	99	98	98	83	83	90	97	26.27	24.33	22.24	3	66	35	36	26		4	2
6	37	2	97	79	75	84	83	113	121	111	128	113	58	68	59	69	61	97	97	98	99	98	97	73	76	91	96	31.91	24.53	24.65	3	47	35	25	30		4	3
7	57	1	75	65	67	70	70	131	126	132	139	135	82	73	79	81	83	96	98	96	97	98	98	79	78	89	96	37.46	28.53	29.42	3	44	42	23	37		4	2
8	41	2	70	62	70	67	68	104	103	109	110	109	61	58	69	71	70	97	98	97	99	98	98	78	81	91	95	30.76	25.18	25.61	3	49	48	27	30		3	3
9	40	1	82	73	79	83	81	130	129	143	149	139	79	75	80	81	82	96	99	98	98	97	97	61	84	90	94	29.99	24.33	24.58	3	44	49	20	24		3	2
10	28	1	80	65	69	75	69	146	136	140	149	146	80	72	80	89	82	96	99	97	97	96	98	74	82	90	94	34.65	23.56	21.58	3	39	41	29	24		3	2
11	52	1	73	62	69	75	73	122	114	124	128	124	79	71	71	81	74	96	98	96	98	95	97	55	74	86	96	37.18	28.12	29.29	3	56	52	27	23		3	3
12	40	1	82	58	68	70	70	112	109	110	124	127	55	72	71	70	71	94	97	95	98	96	98	73	80	90	97	30.19	22.44	21.54	3	49	45	20	24		4	3
13	39	1	81	66	55	64	64	107	95	71	107	86	70	62	45	72	70	96	98	96	97	100	98	80	85	90	98	41.49	34.44	35.71	3	54	47	30	22		4	2
14	42	2	90	91	96	97	85	136	134	136	141	145	84	85	85	88	84	98	98	99	99	100	98	58	65	85	93	31.42	29.38	30.15	3	55	50	23	26		4	2
15	52	2	95	81	77	93	75	145	124	140	152	145	83	57	75	78	74	95	97	97	98	98	98	80	88	90	97	37.11	31.21	31.33	3	48	53	20	22		4	3
16	48	2	85	78	88	89	87	141	127	139	149	140	89	82	78	80	82	97	98	98	99	98	98	80	80	92	97	37.11	29.52	28.03	3	47	60	23	21		4	3
17	47	2	96	77	80	92	71	143	133	140	146	140	85	80	81	84	81	96	99	97	98	100	98	85	86	90	97	41.94	36.41	35.01	3	60	43	23	22		3	3
18	40	1	78	64	71	76	71	129	128	132	135	137	76	77	77	81	78	95	99	98	99	98	98	81	82	91	97	47.31	33.98	33.05	3	51	51	21	23		3	2
19	46	2	110	79	79	93	75	142	125	127	139	127	68	65	59	66	71	96	99	96	98	99	98	80	84	90	97	46.02	41.08	31.99	3	62	60	23	23		3	3
20	34	2	83	68	69	74	68	128	121	130	132	133	70	71	71	75	70	98	99	98	98	98	97	79	82	89	97	42.41	34.57	30.87	3	60	62	23	24		3	2
21	42	2	81	91	82	95	87	126	135	140	147	118	72	85	87	90	84	98	95	96	98	98	98	97	94	98	98	37.66	41.17	37.76	3	45	47	58	40		3	2
22	39	1	80	85	80	88	86	119	124	120	134	131	80	75	72	75	71	97	96	95	96	96	98	97	94	97	97	35.57	50.29	44.78	3	42	52	59	39		3	2
23	62	1	87	88	87	93	80	148	155	151	156	148	91	95	84	87	84	95	96	95	96	96	98	98	95	97	98	35.26	41.35	35.31	3	46	43	52	24		4	3
24	41	2	81	81	85	87	82	106	115	118	123	111	71	65	66	73	67	96	95	96	97	99	98	97	96	98	98	38.55	44.76	36.73	3	55	48	55	35		4	2
25	46	2	77	81	81	86	80	122	130	143	147	134	64	72	72	73	69	97	96	95	97	98	97	97	95	97	98	35.03	37.22	35.41	3	58	46	57	35		3	3
26	27	1	80	86	85	91	85	139	142	135	141	135	90	85	73	85	67	99	98	95	98	98	98	97	96	98	98	34.11	37.21	27.45	3	53	47	59	41		4	2
27	41	2	72	80	81	89	76	177	178	179	213	171	80	85	87	88	81	96	95	96	96	93	97	97	96	97	98	30.62	33.19	31.05	3	59	51	62	47		3	3
28	51	2	87	110	92	125	90	126	127	121	127	124	70	72	69	72	71	96	95	96	98	95	97	96	96	98	98	40.42	42.28	35.36	3	54	43	69	39		4	3
29	39	2	77	82	82	87	68	132	159	139	160	124	72	108	77	108	77	97	94	95	96	94	98	98	96	97	98	39.41	45.42	45.43	3	50	58	71	44		3	3
30	43	1	85	79	82	88	72	128	144	137	151	126	73	85	83	91	75	96	95	95	97	96	97	96	96	97	97	39.88	39.19	33.48	3	51	43	60	43		4	2
31	46	2	72	81	85	89	74	121	145	135	151	124	72	83	75	91	82	95	95	97	98	99	96	97	96	98	98	22.75	34.47	29.11	3	53	46	57	39		3	2
32	45	2	75	83	94	98	78	166	181	155	158	140	78	80	77	87	83	99	94	95	96	97	97	97	95	98	98	25.81	37.42	33.15	3	54	51	64	39		3	3
33	49	2	93	99	99	109	96	157	157	152	153	149	76	78	78	86	75	97	95	96	98	96	97	97	96	98	98	38.42	42.84	36.17	3	45	51	66	43		3	2
34	35	2	80	84	81	85	81	112	128	131	134	125	57	67	72	74	70	97	96	95	97	96	98	97	96	98	97	38.05	43.13	37.99	3	45	44	58	41		3	2
35	55	1	92	95	91	96	89	127	131	137	141	129	72	81	79	84	75	96	95	96	97	97	97	97	96	97	97	32.22	50.32	44.89	3	47	47	58	39		3	2
36	48	2	80	85	86	90	79	121	128	126	133	126	64	76	75	76	69	96	94	95	96	96	97	97	95	97	97	31.42	36.89	31.92	3	50	58	56	35		3	2
37	45	2	78	82	86	91	80	122	124	134	141	126	69	71	72	81	71	97	96	96	97	96	96	96	95	97	97	33.19	35.17	30.78	3	45	56	49	35		3	3
38	44	1	83	89	85	90	81	142	145	141	146	144	85	80	71	80	67	97	97	95	96	95	97	97	96	98	98	38.93	41.96	38.16	3	50	44	52	42		3	3
39	64	1	98	99	95	108	94	150	151	169	182	176	80	79	85	89	78	97	96	96	97	96	97	98	95	98	98	31.11	34.37	33.51	3	45	50	59	36		3	2
40	44	1	99	106	100	113	97	188	204	171	186	165	111	111	81	105	87	97	96	95	96	97	97	97	96	98	98	28.51	32.96	38.64	3	45	48	59	45		4	3
41	37	1	98	110	90	89	83	107	114	117	124	112	72	67	66	73	68	97	95	95	96	98	98	97	96	97	98	44.42	51.08	37.87	3	45	47	58	41		3	2
